# Supplementary material for: Construction of an RNA-Binding Protein-Related Prognostic Model for Pancreatic Adenocarcinoma Based on TCGA and GTEx Databases
Source: Front Genet. 2021 Jan 27;11:610350. doi: 10.3389/fgene.2020.610350 (PMC7873872; doi:10.3389/fgene.2020.610350)
Supplement: Supplementary Figure 1 — Gene set enrichment analysis (GSEA) analysis for differentially expressed RBPs between normal and tumor groups in PAAD. P-value < 0.5 and | NES| > 1were considered significantly. [file Table_1.xlsx]

## Sheet: Sheet1
Supplementary Table 1 GSEA for eight modeling RBPs. (|NES|>1 and NOM p-value<0.05 were considered significantly.)
PABPC-high phenotype
NAME	ES	NES	NOM p-val	FDR q-val
KEGG_THYROID_CANCER	0.636824	1.97526	0	0.0264219
KEGG_ADHERENS_JUNCTION	0.612613	1.9191	0	0.0288994
KEGG_DORSO_VENTRAL_AXIS_FORMATION	0.641994	1.87441	0.00189394	0.0452314
KEGG_SMALL_CELL_LUNG_CANCER	0.565489	1.84629	0.00378072	0.0503792
KEGG_BASAL_TRANSCRIPTION_FACTORS	0.576219	1.84436	0	0.0418008
KEGG_CHRONIC_MYELOID_LEUKEMIA	0.560148	1.83553	0	0.0410319
KEGG_COLORECTAL_CANCER	0.539653	1.83146	0	0.0367655
KEGG_UBIQUITIN_MEDIATED_PROTEOLYSIS	0.485706	1.81641	0.00193424	0.0382528
KEGG_P53_SIGNALING_PATHWAY	0.517147	1.81183	0.00385356	0.0349745
KEGG_PROSTATE_CANCER	0.548887	1.80426	0	0.035308
KEGG_CELL_CYCLE	0.56872	1.77514	0.0117417	0.0471089
KEGG_ENDOCYTOSIS	0.428821	1.76442	0	0.0497797
KEGG_APOPTOSIS	0.514136	1.75162	0.00200401	0.052806
KEGG_RENAL_CELL_CARCINOMA	0.524999	1.7286	0.00195695	0.0623735
KEGG_SPLICEOSOME	0.503409	1.72743	0.0235294	0.0587455
KEGG_RNA_DEGRADATION	0.516215	1.72394	0.0134875	0.0572245
KEGG_OOCYTE_MEIOSIS	0.478258	1.72274	0.00193798	0.0544152
KEGG_NEUROTROPHIN_SIGNALING_PATHWAY	0.482295	1.71639	0.00582524	0.0557779
KEGG_ENDOMETRIAL_CANCER	0.532943	1.70691	0.00386847	0.0569282
KEGG_PATHWAYS_IN_CANCER	0.449832	1.69962	0.0056391	0.0580436
KEGG_PHOSPHATIDYLINOSITOL_SIGNALING_SYSTEM	0.496038	1.69497	0.00199203	0.0578157
KEGG_REGULATION_OF_ACTIN_CYTOSKELETON	0.467376	1.69325	0.00970874	0.056445
KEGG_AXON_GUIDANCE	0.47118	1.69013	0.00804829	0.0555717
KEGG_PANCREATIC_CANCER	0.523129	1.68658	0.00972763	0.0548324
KEGG_NON_SMALL_CELL_LUNG_CANCER	0.521461	1.68344	0.0118577	0.0542404
KEGG_PATHOGENIC_ESCHERICHIA_COLI_INFECTION	0.528984	1.67646	0.019685	0.0557175
KEGG_TIGHT_JUNCTION	0.440619	1.66717	0.00575816	0.0580112
KEGG_FC_GAMMA_R_MEDIATED_PHAGOCYTOSIS	0.492051	1.66589	0.0141129	0.0568153
KEGG_LONG_TERM_POTENTIATION	0.477544	1.65171	0.00394477	0.0631512
KEGG_INOSITOL_PHOSPHATE_METABOLISM	0.491469	1.63671	0.010142	0.0695529
KEGG_VEGF_SIGNALING_PATHWAY	0.426533	1.63218	0.010142	0.0702278
KEGG_GLIOMA	0.484543	1.62087	0.013834	0.0758306
KEGG_ERBB_SIGNALING_PATHWAY	0.460082	1.61949	0.00398406	0.0742914
KEGG_NOTCH_SIGNALING_PATHWAY	0.46267	1.61399	0.0221328	0.075396
KEGG_INSULIN_SIGNALING_PATHWAY	0.412408	1.59341	0.00785855	0.0862906
KEGG_MISMATCH_REPAIR	0.641102	1.58136	0.0484171	0.0924828
KEGG_ACUTE_MYELOID_LEUKEMIA	0.506237	1.57566	0.0262626	0.0947444
KEGG_ONE_CARBON_POOL_BY_FOLATE	0.578044	1.53672	0.0491159	0.123512
KEGG_WNT_SIGNALING_PATHWAY	0.391926	1.53045	0.0137525	0.125484
KEGG_LEUKOCYTE_TRANSENDOTHELIAL_MIGRATION	0.462116	1.50788	0.0452756	0.141514
KEGG_PROGESTERONE_MEDIATED_OOCYTE_MATURATION	0.408559	1.46136	0.0440882	0.169786
KEGG_GNRH_SIGNALING_PATHWAY	0.375263	1.43682	0.0412371	0.177194
KEGG_GLYCEROPHOSPHOLIPID_METABOLISM	0.341933	1.36758	0.0454545	0.214831
PRPF6-high phenotype
NAME	ES	NES	NOM p-val	FDR q-val
KEGG_RIBOSOME	0.861621	1.89704	0	0.0760598
KEGG_SPLICEOSOME	0.513667	1.75325	0.0158103	0.188533
KEGG_NUCLEOTIDE_EXCISION_REPAIR	0.567156	1.73396	0.0165975	0.153007
KEGG_RNA_POLYMERASE	0.603313	1.6896	0.00613497	0.170377
KEGG_HUNTINGTONS_DISEASE	0.465398	1.64612	0.0279441	0.201333
KEGG_OXIDATIVE_PHOSPHORYLATION	0.553199	1.62888	0.0406504	0.190422
KEGG_AMINOACYL_TRNA_BIOSYNTHESIS	0.605313	1.58844	0.0495049	0.217385
KEGG_RNA_DEGRADATION	0.476416	1.55754	0.0327198	0.210545
KEGG_PURINE_METABOLISM	0.359436	1.46099	0.0366599	0.235455
PRPF6-low phenotype
NAME	ES	NES	NOM p-val	FDR q-val
KEGG_CYTOKINE_CYTOKINE_RECEPTOR_INTERACTION	-0.594411	-1.95266	0.00618557	0.0823338
KEGG_CELL_ADHESION_MOLECULES_CAMS	-0.639279	-1.93067	0.00411523	0.0567081
KEGG_LEISHMANIA_INFECTION	-0.725783	-1.9297	0.00608519	0.0382002
KEGG_TOLL_LIKE_RECEPTOR_SIGNALING_PATHWAY	-0.565139	-1.91485	0.00197628	0.0326622
KEGG_FC_GAMMA_R_MEDIATED_PHAGOCYTOSIS	-0.54375	-1.8578	0.00617284	0.0542378
KEGG_CHEMOKINE_SIGNALING_PATHWAY	-0.555841	-1.84047	0.00803213	0.0520377
KEGG_NOD_LIKE_RECEPTOR_SIGNALING_PATHWAY	-0.586603	-1.83255	0.00590551	0.0490465
KEGG_TGF_BETA_SIGNALING_PATHWAY	-0.567347	-1.80925	0.00396825	0.0542716
KEGG_GRAFT_VERSUS_HOST_DISEASE	-0.815366	-1.79722	0.00197239	0.0566249
KEGG_SYSTEMIC_LUPUS_ERYTHEMATOSUS	-0.696982	-1.79188	0.0142566	0.0536439
KEGG_APOPTOSIS	-0.52555	-1.78341	0.00619835	0.0539929
KEGG_B_CELL_RECEPTOR_SIGNALING_PATHWAY	-0.601274	-1.77356	0.0125523	0.055401
KEGG_PROSTATE_CANCER	-0.541729	-1.76283	0.014862	0.056221
KEGG_LEUKOCYTE_TRANSENDOTHELIAL_MIGRATION	-0.536588	-1.75448	0.0105042	0.0562786
KEGG_ECM_RECEPTOR_INTERACTION	-0.620835	-1.75423	0.0220441	0.0526006
KEGG_PATHWAYS_IN_CANCER	-0.473967	-1.75074	0.00426439	0.0508807
KEGG_PATHOGENIC_ESCHERICHIA_COLI_INFECTION	-0.567476	-1.74653	0.00828157	0.049778
KEGG_FOCAL_ADHESION	-0.537534	-1.7404	0.0221328	0.0500451
KEGG_JAK_STAT_SIGNALING_PATHWAY	-0.507103	-1.70243	0.0164948	0.0687869
KEGG_NATURAL_KILLER_CELL_MEDIATED_CYTOTOXICITY	-0.51412	-1.70231	0.027451	0.0654592
KEGG_ANTIGEN_PROCESSING_AND_PRESENTATION	-0.577537	-1.68578	0.0294118	0.0732423
KEGG_RENAL_CELL_CARCINOMA	-0.505584	-1.68364	0.0184049	0.0713839
KEGG_REGULATION_OF_ACTIN_CYTOSKELETON	-0.465892	-1.68336	0.0124481	0.0685203
KEGG_PRION_DISEASES	-0.555701	-1.6733	0.00621118	0.0721572
KEGG_HEMATOPOIETIC_CELL_LINEAGE	-0.606149	-1.66099	0.0230608	0.0774362
KEGG_VIRAL_MYOCARDITIS	-0.572806	-1.65731	0.037037	0.0771322
KEGG_ALLOGRAFT_REJECTION	-0.747537	-1.65184	0.0201613	0.0775647
KEGG_PANCREATIC_CANCER	-0.506783	-1.62861	0.0298507	0.0908355
KEGG_ASTHMA	-0.690424	-1.6256	0.0314342	0.0899888
KEGG_COLORECTAL_CANCER	-0.479823	-1.61939	0.0409836	0.0915306
KEGG_INTESTINAL_IMMUNE_NETWORK_FOR_IGA_PRODUCTION	-0.677002	-1.61311	0.0449898	0.092734
KEGG_MELANOMA	-0.465563	-1.61115	0.0219561	0.0912376
KEGG_COMPLEMENT_AND_COAGULATION_CASCADES	-0.520125	-1.58803	0.0122449	0.105035
KEGG_ACUTE_MYELOID_LEUKEMIA	-0.50233	-1.57538	0.0400844	0.109253
KEGG_NEUROTROPHIN_SIGNALING_PATHWAY	-0.438897	-1.55677	0.0420168	0.117116
KEGG_VEGF_SIGNALING_PATHWAY	-0.40601	-1.52745	0.0165631	0.131825
KEGG_STARCH_AND_SUCROSE_METABOLISM	-0.508983	-1.52693	0.0313112	0.129144
KEGG_ASCORBATE_AND_ALDARATE_METABOLISM	-0.575555	-1.52272	0.0391389	0.129518
KEGG_AXON_GUIDANCE	-0.417753	-1.49672	0.0466531	0.142634
KEGG_EPITHELIAL_CELL_SIGNALING_IN_HELICOBACTER_PYLORI_INFECTION	-0.419043	-1.46888	0.0418327	0.154504
KEGG_ALDOSTERONE_REGULATED_SODIUM_REABSORPTION	-0.423627	-1.44188	0.0448065	0.173182
KEGG_ENDOCYTOSIS	-0.345446	-1.42601	0.0426829	0.184413
OAS1-high phenotype
NAME	ES	NES	NOM p-val	FDR q-val
KEGG_RIG_I_LIKE_RECEPTOR_SIGNALING_PATHWAY	0.521956	1.91357	0	0.0470207
KEGG_BASE_EXCISION_REPAIR	0.688037	1.87666	0.00199601	0.0511003
KEGG_PROTEASOME	0.680208	1.83011	0.00638298	0.0647846
KEGG_CYTOSOLIC_DNA_SENSING_PATHWAY	0.523777	1.767	0.00193424	0.0988989
RBM5-low phenotype
NAME	ES	NES	NOM p-val	FDR q-val
KEGG_AMINO_SUGAR_AND_NUCLEOTIDE_SUGAR_METABOLISM	-0.595907	-1.92917	0.00195312	0.0778703
KEGG_MISMATCH_REPAIR	-0.748715	-1.91773	0.00200401	0.0494787
KEGG_PYRIMIDINE_METABOLISM	-0.551579	-1.91097	0.00195312	0.0364591
KEGG_PROTEASOME	-0.701127	-1.87742	0.00205761	0.0488147
KEGG_N_GLYCAN_BIOSYNTHESIS	-0.583392	-1.82729	0.00387597	0.0636318
KEGG_DNA_REPLICATION	-0.751805	-1.81185	0.00400802	0.0631424
KEGG_HOMOLOGOUS_RECOMBINATION	-0.69079	-1.80332	0.00588235	0.0587488
KEGG_BASAL_TRANSCRIPTION_FACTORS	-0.54355	-1.75432	0.00395257	0.0944913
KEGG_CELL_CYCLE	-0.546626	-1.75101	0.0176125	0.0876614
KEGG_PURINE_METABOLISM	-0.425132	-1.72692	0.00207469	0.100282
KEGG_PORPHYRIN_AND_CHLOROPHYLL_METABOLISM	-0.54514	-1.71332	0.0094518	0.10506
KEGG_NUCLEOTIDE_EXCISION_REPAIR	-0.546931	-1.69955	0.0270833	0.108399
KEGG_AMINOACYL_TRNA_BIOSYNTHESIS	-0.661645	-1.67677	0.0153846	0.121715
KEGG_SPHINGOLIPID_METABOLISM	-0.506954	-1.64096	0.00978474	0.151481
KEGG_CITRATE_CYCLE_TCA_CYCLE	-0.604554	-1.60788	0.0374016	0.184999
KEGG_PENTOSE_PHOSPHATE_PATHWAY	-0.54053	-1.59556	0.0376984	0.190628
KEGG_ONE_CARBON_POOL_BY_FOLATE	-0.587554	-1.5785	0.0474308	0.206294
KEGG_STARCH_AND_SUCROSE_METABOLISM	-0.516308	-1.57393	0.0307102	0.201601
KEGG_GLYCOLYSIS_GLUCONEOGENESIS	-0.463392	-1.55969	0.0251938	0.212815
KEGG_O_GLYCAN_BIOSYNTHESIS	-0.526438	-1.54804	0.0453649	0.220255
KEGG_PENTOSE_AND_GLUCURONATE_INTERCONVERSIONS	-0.566231	-1.52567	0.0438931	0.243856
KEGG_GLYCOSPHINGOLIPID_BIOSYNTHESIS_LACTO_AND_NEOLACTO_SERIES	-0.489171	-1.51951	0.0320755	0.243496
RBM6-low phenotype
NAME	ES	NES	NOM p-val	FDR q-val
KEGG_SPHINGOLIPID_METABOLISM	-0.61791	-1.99322	0	0.036357
KEGG_CITRATE_CYCLE_TCA_CYCLE	-0.707271	-1.87628	0.008	0.112451
KEGG_O_GLYCAN_BIOSYNTHESIS	-0.633793	-1.85552	0.00187617	0.0976345
KEGG_AMINO_SUGAR_AND_NUCLEOTIDE_SUGAR_METABOLISM	-0.578139	-1.84153	0	0.0884799
KEGG_N_GLYCAN_BIOSYNTHESIS	-0.600909	-1.83513	0.00198807	0.076584
KEGG_GALACTOSE_METABOLISM	-0.566424	-1.7937	0.00588235	0.110083
KEGG_PROPANOATE_METABOLISM	-0.64983	-1.78939	0.00963391	0.0978039
KEGG_BETA_ALANINE_METABOLISM	-0.602497	-1.72531	0.00378788	0.170214
KEGG_PROTEIN_EXPORT	-0.709553	-1.72246	0.008	0.157626
KEGG_GLYCOSAMINOGLYCAN_BIOSYNTHESIS_KERATAN_SULFATE	-0.605468	-1.72046	0.014733	0.144059
KEGG_GLYCOSPHINGOLIPID_BIOSYNTHESIS_GANGLIO_SERIES	-0.649343	-1.69896	0.00814664	0.156153
KEGG_PROTEASOME	-0.646237	-1.68468	0.0257426	0.160084
KEGG_OOCYTE_MEIOSIS	-0.456052	-1.65199	0.0116279	0.196163
KEGG_EPITHELIAL_CELL_SIGNALING_IN_HELICOBACTER_PYLORI_INFECTION	-0.462737	-1.64846	0.00784314	0.186909
KEGG_ADHERENS_JUNCTION	-0.508536	-1.61586	0.0332031	0.228136
KEGG_PANTOTHENATE_AND_COA_BIOSYNTHESIS	-0.575107	-1.60893	0.0205761	0.225988
KEGG_COLORECTAL_CANCER	-0.473068	-1.60469	0.0178218	0.219359
KEGG_RENAL_CELL_CARCINOMA	-0.471676	-1.58109	0.0412574	0.249179
KEGG_STARCH_AND_SUCROSE_METABOLISM	-0.531876	-1.57601	0.0195695	0.245445
KEGG_TGF_BETA_SIGNALING_PATHWAY	-0.503221	-1.57391	0.0424242	0.235639
KEGG_PURINE_METABOLISM	-0.386544	-1.56606	0.0224299	0.227362
KEGG_ALANINE_ASPARTATE_AND_GLUTAMATE_METABOLISM	-0.499925	-1.56332	0.0159681	0.221058
KEGG_WNT_SIGNALING_PATHWAY	-0.402743	-1.56184	0.00596422	0.214283
KEGG_UBIQUITIN_MEDIATED_PROTEOLYSIS	-0.409602	-1.55619	0.0294118	0.213233
KEGG_PROGESTERONE_MEDIATED_OOCYTE_MATURATION	-0.425389	-1.556	0.0152672	0.205348
KEGG_PRIMARY_BILE_ACID_BIOSYNTHESIS	-0.588704	-1.55036	0.0474227	0.205502
KEGG_BASAL_TRANSCRIPTION_FACTORS	-0.48332	-1.54514	0.0301318	0.204791
KEGG_PANCREATIC_CANCER	-0.467654	-1.53578	0.0446602	0.21056
KEGG_LYSINE_DEGRADATION	-0.451234	-1.52808	0.0383065	0.213318
KEGG_CYSTEINE_AND_METHIONINE_METABOLISM	-0.483526	-1.52668	0.0351562	0.208186
KEGG_ENDOMETRIAL_CANCER	-0.471517	-1.51412	0.0400802	0.212642
KEGG_ARGININE_AND_PROLINE_METABOLISM	-0.434107	-1.51035	0.037182	0.211718
KEGG_GLYCOLYSIS_GLUCONEOGENESIS	-0.435865	-1.50482	0.040856	0.212886
KEGG_GLYCOSPHINGOLIPID_BIOSYNTHESIS_LACTO_AND_NEOLACTO_SERIES	-0.482138	-1.49481	0.0405405	0.219647
KEGG_VIBRIO_CHOLERAE_INFECTION	-0.430801	-1.49014	0.0377734	0.219931
KEGG_MELANOMA	-0.432466	-1.48809	0.0373281	0.21723
KEGG_ENDOCYTOSIS	-0.360515	-1.47761	0.0174081	0.215653
KEGG_PENTOSE_PHOSPHATE_PATHWAY	-0.501107	-1.46957	0.0490196	0.216219
KEGG_LONG_TERM_POTENTIATION	-0.417387	-1.45075	0.0455446	0.22475
LSM12-high phenotype
NAME	ES	NES	NOM p-val	FDR q-val
KEGG_CELL_CYCLE	0.675648	2.17993	0	0.00106667
KEGG_MISMATCH_REPAIR	0.824454	2.0949	0	0.00220665
KEGG_NUCLEOTIDE_EXCISION_REPAIR	0.670815	2.04619	0	0.00529971
KEGG_ONE_CARBON_POOL_BY_FOLATE	0.73108	1.98658	0	0.00826153
KEGG_BASAL_TRANSCRIPTION_FACTORS	0.598246	1.9597	0	0.00982978
KEGG_RNA_DEGRADATION	0.589359	1.94335	0	0.0110419
KEGG_P53_SIGNALING_PATHWAY	0.54331	1.93597	0	0.00958662
KEGG_PROTEASOME	0.709587	1.91892	0.00193424	0.0113147
KEGG_HOMOLOGOUS_RECOMBINATION	0.736771	1.91068	0	0.0117088
KEGG_DNA_REPLICATION	0.79429	1.9054	0	0.0113387
KEGG_PYRIMIDINE_METABOLISM	0.543101	1.8782	0.00198413	0.0140837
KEGG_UBIQUITIN_MEDIATED_PROTEOLYSIS	0.479514	1.85216	0.00201207	0.0173795
KEGG_O_GLYCAN_BIOSYNTHESIS	0.59704	1.82361	0.00808081	0.0226216
KEGG_GLYCOSPHINGOLIPID_BIOSYNTHESIS_LACTO_AND_NEOLACTO_SERIES	0.567995	1.79621	0.004	0.0282876
KEGG_CYSTEINE_AND_METHIONINE_METABOLISM	0.553915	1.77863	0.00585938	0.0325593
KEGG_OOCYTE_MEIOSIS	0.469312	1.72023	0.00630252	0.0599802
KEGG_AMINO_SUGAR_AND_NUCLEOTIDE_SUGAR_METABOLISM	0.529503	1.71977	0.00616016	0.0567738
KEGG_PANCREATIC_CANCER	0.53199	1.71946	0.00614754	0.0538763
KEGG_N_GLYCAN_BIOSYNTHESIS	0.537781	1.68931	0.0162272	0.0689162
KEGG_AMINOACYL_TRNA_BIOSYNTHESIS	0.660751	1.68381	0.0180723	0.068179
KEGG_PURINE_METABOLISM	0.398205	1.62571	0.00601202	0.108572
KEGG_PROGESTERONE_MEDIATED_OOCYTE_MATURATION	0.444275	1.61774	0.00816326	0.110708
KEGG_PENTOSE_PHOSPHATE_PATHWAY	0.536029	1.59769	0.0163599	0.124307
KEGG_BLADDER_CANCER	0.47739	1.58209	0.0289855	0.135428
KEGG_GLYCOLYSIS_GLUCONEOGENESIS	0.457149	1.56055	0.0280172	0.150606
KEGG_ALANINE_ASPARTATE_AND_GLUTAMATE_METABOLISM	0.505155	1.55176	0.021978	0.148041
KEGG_THYROID_CANCER	0.499685	1.534	0.032	0.156777
KEGG_COLORECTAL_CANCER	0.451885	1.51538	0.0413223	0.159483
KEGG_MELANOMA	0.423268	1.46132	0.0409836	0.201008
IPO7-high phenotype
NAME	ES	NES	NOM p-val	FDR q-val
KEGG_DORSO_VENTRAL_AXIS_FORMATION	0.720112	2.09503	0	0.00941735
KEGG_ADHERENS_JUNCTION	0.646732	2.08806	0	0.00562426
KEGG_ENDOMETRIAL_CANCER	0.635734	2.08486	0	0.00374951
KEGG_ERBB_SIGNALING_PATHWAY	0.559004	2.02046	0	0.00709208
KEGG_PROSTATE_CANCER	0.604657	1.99698	0	0.0074376
KEGG_RENAL_CELL_CARCINOMA	0.599528	1.98334	0	0.00704317
KEGG_ALDOSTERONE_REGULATED_SODIUM_REABSORPTION	0.583915	1.97639	0	0.00699511
KEGG_PROPANOATE_METABOLISM	0.71416	1.94465	0	0.00930238
KEGG_COLORECTAL_CANCER	0.561623	1.94031	0	0.009434
KEGG_TGF_BETA_SIGNALING_PATHWAY	0.614559	1.92788	0	0.0102978
KEGG_REGULATION_OF_ACTIN_CYTOSKELETON	0.520566	1.9204	0	0.0111055
KEGG_INOSITOL_PHOSPHATE_METABOLISM	0.569876	1.92035	0	0.01018
KEGG_MTOR_SIGNALING_PATHWAY	0.542116	1.89823	0	0.0129092
KEGG_O_GLYCAN_BIOSYNTHESIS	0.620914	1.89663	0	0.0120831
KEGG_ENDOCYTOSIS	0.455784	1.89063	0	0.012586
KEGG_LYSINE_DEGRADATION	0.54695	1.87594	0	0.0133796
KEGG_PANCREATIC_CANCER	0.574711	1.87369	0	0.0131718
KEGG_UBIQUITIN_MEDIATED_PROTEOLYSIS	0.486247	1.86011	0	0.0148868
KEGG_CHRONIC_MYELOID_LEUKEMIA	0.547159	1.84802	0	0.0166906
KEGG_MELANOMA	0.521942	1.82609	0	0.0204571
KEGG_INSULIN_SIGNALING_PATHWAY	0.464179	1.82307	0	0.0203442
KEGG_LONG_TERM_POTENTIATION	0.535334	1.82034	0	0.0198916
KEGG_FOCAL_ADHESION	0.559501	1.81212	0.00190114	0.0209269
KEGG_NON_SMALL_CELL_LUNG_CANCER	0.546617	1.80966	0.00392927	0.0205474
KEGG_SMALL_CELL_LUNG_CANCER	0.55254	1.79805	0.00391389	0.0223844
KEGG_GAP_JUNCTION	0.502427	1.78919	0	0.0237563
KEGG_ARRHYTHMOGENIC_RIGHT_VENTRICULAR_CARDIOMYOPATHY_ARVC	0.55371	1.78886	0.00404858	0.0229104
KEGG_GLIOMA	0.526295	1.78309	0.00203252	0.0236596
KEGG_NEUROTROPHIN_SIGNALING_PATHWAY	0.4938	1.77447	0.00795229	0.0256114
KEGG_PHOSPHATIDYLINOSITOL_SIGNALING_SYSTEM	0.508938	1.74684	0.00214133	0.0339316
KEGG_TIGHT_JUNCTION	0.467803	1.74468	0	0.033568
KEGG_PATHWAYS_IN_CANCER	0.455519	1.73727	0.00191571	0.0349696
KEGG_CYSTEINE_AND_METHIONINE_METABOLISM	0.543495	1.73554	0.00787402	0.0344662
KEGG_STARCH_AND_SUCROSE_METABOLISM	0.576438	1.72896	0.00585938	0.0361313
KEGG_THYROID_CANCER	0.552375	1.71673	0.0167015	0.0396323
KEGG_ADIPOCYTOKINE_SIGNALING_PATHWAY	0.482042	1.70975	0	0.0415148
KEGG_WNT_SIGNALING_PATHWAY	0.437976	1.7091	0.0020202	0.0408406
KEGG_HYPERTROPHIC_CARDIOMYOPATHY_HCM	0.505132	1.70726	0.00601202	0.0402077
KEGG_SPHINGOLIPID_METABOLISM	0.527308	1.69823	0.014	0.0419683
KEGG_OOCYTE_MEIOSIS	0.457609	1.68728	0.0102041	0.044459
KEGG_CITRATE_CYCLE_TCA_CYCLE	0.63048	1.66892	0.0284553	0.0501491
KEGG_MAPK_SIGNALING_PATHWAY	0.410573	1.66603	0.00201207	0.05005
KEGG_BASAL_TRANSCRIPTION_FACTORS	0.515923	1.66364	0.0122951	0.0500656
KEGG_VASCULAR_SMOOTH_MUSCLE_CONTRACTION	0.482223	1.65965	0.018711	0.0506746
KEGG_N_GLYCAN_BIOSYNTHESIS	0.533959	1.64564	0.0179283	0.0559991
KEGG_DILATED_CARDIOMYOPATHY	0.483353	1.645	0.0198807	0.0550369
KEGG_GLYCOLYSIS_GLUCONEOGENESIS	0.488543	1.64233	0.00398406	0.0550976
KEGG_ASCORBATE_AND_ALDARATE_METABOLISM	0.622444	1.62905	0.0216535	0.060067
KEGG_AXON_GUIDANCE	0.443564	1.62377	0.0159046	0.0614806
KEGG_ACUTE_MYELOID_LEUKEMIA	0.503976	1.62311	0.027668	0.0606497
KEGG_VASOPRESSIN_REGULATED_WATER_REABSORPTION	0.49704	1.60765	0.0264228	0.066831
KEGG_MELANOGENESIS	0.429115	1.59749	0.014	0.0699102
KEGG_PENTOSE_AND_GLUCURONATE_INTERCONVERSIONS	0.58316	1.59225	0.0219124	0.0714273
KEGG_LONG_TERM_DEPRESSION	0.454752	1.58883	0.012685	0.0720319
KEGG_GNRH_SIGNALING_PATHWAY	0.41067	1.5751	0.012931	0.0784866
KEGG_SELENOAMINO_ACID_METABOLISM	0.529844	1.56937	0.0300752	0.0801831
KEGG_PATHOGENIC_ESCHERICHIA_COLI_INFECTION	0.504921	1.56014	0.0350515	0.083
KEGG_BIOSYNTHESIS_OF_UNSATURATED_FATTY_ACIDS	0.514551	1.55376	0.04	0.0854427
KEGG_TYPE_II_DIABETES_MELLITUS	0.476372	1.55074	0.0304878	0.0855899
KEGG_APOPTOSIS	0.440852	1.54007	0.0337972	0.0905617
KEGG_BETA_ALANINE_METABOLISM	0.541909	1.53799	0.0398406	0.0903389
KEGG_NOD_LIKE_RECEPTOR_SIGNALING_PATHWAY	0.491341	1.52858	0.0487805	0.0928476
KEGG_PROGESTERONE_MEDIATED_OOCYTE_MATURATION	0.401306	1.48826	0.0354167	0.117044
FXR1-high phenotype
NAME	ES	NES	NOM p-val	FDR q-val
KEGG_UBIQUITIN_MEDIATED_PROTEOLYSIS	0.561091	2.11866	0	0
KEGG_BASAL_TRANSCRIPTION_FACTORS	0.615992	1.95103	0.00394477	0.0201073
KEGG_SMALL_CELL_LUNG_CANCER	0.588036	1.92357	0	0.0222156
KEGG_RENAL_CELL_CARCINOMA	0.572095	1.90273	0	0.0222555
KEGG_GLIOMA	0.570163	1.90191	0	0.0178044
KEGG_ERBB_SIGNALING_PATHWAY	0.541255	1.90069	0	0.0156224
KEGG_ADHERENS_JUNCTION	0.593346	1.87708	0.00399202	0.0213569
KEGG_SPLICEOSOME	0.5299	1.81764	0.00932836	0.0395773
KEGG_FOCAL_ADHESION	0.560807	1.81597	0.00793651	0.0360109
KEGG_ECM_RECEPTOR_INTERACTION	0.624129	1.78834	0.00796813	0.0441579
KEGG_NON_SMALL_CELL_LUNG_CANCER	0.538518	1.77908	0.00203252	0.0454576
KEGG_MELANOMA	0.507359	1.76144	0	0.0504028
KEGG_PROSTATE_CANCER	0.53348	1.75465	0.00796813	0.0497743
KEGG_PANCREATIC_CANCER	0.529214	1.74424	0.0138067	0.0518795
KEGG_REGULATION_OF_ACTIN_CYTOSKELETON	0.474508	1.71871	0.0103093	0.0620931
KEGG_AXON_GUIDANCE	0.470218	1.71089	0.00204082	0.0623397
KEGG_ENDOMETRIAL_CANCER	0.528853	1.70616	0.010101	0.0609966
KEGG_CELL_CYCLE	0.543985	1.69687	0.0311891	0.06309
KEGG_THYROID_CANCER	0.552157	1.69442	0.0121212	0.0615395
KEGG_PATHWAYS_IN_CANCER	0.447226	1.69033	0.008	0.0604735
KEGG_PROTEIN_EXPORT	0.68656	1.66507	0.0220183	0.072081
KEGG_CHRONIC_MYELOID_LEUKEMIA	0.501987	1.66251	0.01417	0.0705252
KEGG_RNA_DEGRADATION	0.512029	1.65989	0.0196464	0.0686996
KEGG_ENDOCYTOSIS	0.395756	1.6425	0.00412371	0.0786851
KEGG_MISMATCH_REPAIR	0.66339	1.62977	0.0267176	0.0832788
KEGG_ARRHYTHMOGENIC_RIGHT_VENTRICULAR_CARDIOMYOPATHY_ARVC	0.515746	1.62862	0.0265306	0.0810837
KEGG_WNT_SIGNALING_PATHWAY	0.421938	1.62606	0.00801603	0.0798272
KEGG_TGF_BETA_SIGNALING_PATHWAY	0.506501	1.60259	0.028866	0.0940561
KEGG_NUCLEOTIDE_EXCISION_REPAIR	0.531222	1.58954	0.0434783	0.0993149
KEGG_COLORECTAL_CANCER	0.468166	1.5553	0.0263158	0.123801
KEGG_N_GLYCAN_BIOSYNTHESIS	0.502152	1.55265	0.0434783	0.122143
KEGG_NOTCH_SIGNALING_PATHWAY	0.440624	1.53336	0.036961	0.134456
KEGG_NEUROTROPHIN_SIGNALING_PATHWAY	0.429068	1.53187	0.0385396	0.131627
KEGG_PROGESTERONE_MEDIATED_OOCYTE_MATURATION	0.423375	1.52574	0.0301887	0.133365
KEGG_MTOR_SIGNALING_PATHWAY	0.432677	1.5043	0.0306513	0.149612
KEGG_TIGHT_JUNCTION	0.378578	1.44893	0.0465587	0.196974
KEGG_MAPK_SIGNALING_PATHWAY	0.355782	1.4361	0.0335306	0.201407
FXR1-low phenotype
NAME	ES	NES	NOM p-val	FDR q-val
KEGG_LINOLEIC_ACID_METABOLISM	-0.747136	-2.12695	0	0.00155455
KEGG_ARACHIDONIC_ACID_METABOLISM	-0.548675	-1.89819	0	0.0347522
KEGG_ALPHA_LINOLENIC_ACID_METABOLISM	-0.613551	-1.8292	0.00189753	0.0581122
KEGG_RETINOL_METABOLISM	-0.568796	-1.71346	0.00943396	0.168588
KEGG_PARKINSONS_DISEASE	-0.548885	-1.6851	0.0179641	0.170746
KEGG_METABOLISM_OF_XENOBIOTICS_BY_CYTOCHROME_P450	-0.520237	-1.59794	0.0248092	0.223683
KEGG_DRUG_METABOLISM_CYTOCHROME_P450	-0.506391	-1.57932	0.0214844	0.231111
KEGG_PPAR_SIGNALING_PATHWAY	-0.457038	-1.55182	0.0311891	0.232822
KEGG_GLYCEROPHOSPHOLIPID_METABOLISM	-0.392098	-1.54531	0.0150659	0.223431

## Sheet: Sheet2
PABPC-high phenotype
NAME	ES	NES	NOM p-val	FDR q-val
KEGG_THYROID_CANCER	0.636824	1.97526	0	0.0264219
KEGG_ADHERENS_JUNCTION	0.612613	1.9191	0	0.0288994
KEGG_DORSO_VENTRAL_AXIS_FORMATION	0.641994	1.87441	0.00189394	0.0452314
KEGG_SMALL_CELL_LUNG_CANCER	0.565489	1.84629	0.00378072	0.0503792
KEGG_BASAL_TRANSCRIPTION_FACTORS	0.576219	1.84436	0	0.0418008
PRPF6-high phenotype
NAME	ES	NES	NOM p-val	FDR q-val
KEGG_RIBOSOME	0.861621	1.89704	0	0.0760598
KEGG_SPLICEOSOME	0.513667	1.75325	0.0158103	0.188533
KEGG_NUCLEOTIDE_EXCISION_REPAIR	0.567156	1.73396	0.0165975	0.153007
KEGG_RNA_POLYMERASE	0.603313	1.6896	0.00613497	0.170377
KEGG_HUNTINGTONS_DISEASE	0.465398	1.64612	0.0279441	0.201333
PRPF6-low phenotype
NAME	ES	NES	NOM p-val	FDR q-val
KEGG_CYTOKINE_CYTOKINE_RECEPTOR_INTERACTION	-0.594411	-1.95266	0.00618557	0.0823338
KEGG_CELL_ADHESION_MOLECULES_CAMS	-0.639279	-1.93067	0.00411523	0.0567081
KEGG_LEISHMANIA_INFECTION	-0.725783	-1.9297	0.00608519	0.0382002
KEGG_TOLL_LIKE_RECEPTOR_SIGNALING_PATHWAY	-0.565139	-1.91485	0.00197628	0.0326622
KEGG_FC_GAMMA_R_MEDIATED_PHAGOCYTOSIS	-0.54375	-1.8578	0.00617284	0.0542378
OAS1-high phenotype
NAME	ES	NES	NOM p-val	FDR q-val
KEGG_RIG_I_LIKE_RECEPTOR_SIGNALING_PATHWAY	0.521956	1.91357	0	0.0470207
KEGG_BASE_EXCISION_REPAIR	0.688037	1.87666	0.00199601	0.0511003
KEGG_PROTEASOME	0.680208	1.83011	0.00638298	0.0647846
KEGG_CYTOSOLIC_DNA_SENSING_PATHWAY	0.523777	1.767	0.00193424	0.0988989
RBM5-low phenotype
NAME	ES	NES	NOM p-val	FDR q-val
KEGG_AMINO_SUGAR_AND_NUCLEOTIDE_SUGAR_METABOLISM	-0.595907	-1.92917	0.00195312	0.0778703
KEGG_MISMATCH_REPAIR	-0.748715	-1.91773	0.00200401	0.0494787
KEGG_PYRIMIDINE_METABOLISM	-0.551579	-1.91097	0.00195312	0.0364591
KEGG_PROTEASOME	-0.701127	-1.87742	0.00205761	0.0488147
KEGG_N_GLYCAN_BIOSYNTHESIS	-0.583392	-1.82729	0.00387597	0.0636318
RBM6-low phenotype
NAME	ES	NES	NOM p-val	FDR q-val
KEGG_SPHINGOLIPID_METABOLISM	-0.61791	-1.99322	0	0.036357
KEGG_CITRATE_CYCLE_TCA_CYCLE	-0.707271	-1.87628	0.008	0.112451
KEGG_O_GLYCAN_BIOSYNTHESIS	-0.633793	-1.85552	0.00187617	0.0976345
KEGG_AMINO_SUGAR_AND_NUCLEOTIDE_SUGAR_METABOLISM	-0.578139	-1.84153	0	0.0884799
KEGG_N_GLYCAN_BIOSYNTHESIS	-0.600909	-1.83513	0.00198807	0.076584
LSM12-high phenotype
NAME	ES	NES	NOM p-val	FDR q-val
KEGG_CELL_CYCLE	0.675648	2.17993	0	0.00106667
KEGG_MISMATCH_REPAIR	0.824454	2.0949	0	0.00220665
KEGG_NUCLEOTIDE_EXCISION_REPAIR	0.670815	2.04619	0	0.00529971
KEGG_ONE_CARBON_POOL_BY_FOLATE	0.73108	1.98658	0	0.00826153
KEGG_BASAL_TRANSCRIPTION_FACTORS	0.598246	1.9597	0	0.00982978
IPO7-high phenotype
NAME	ES	NES	NOM p-val	FDR q-val
KEGG_DORSO_VENTRAL_AXIS_FORMATION	0.720112	2.09503	0	0.00941735
KEGG_ADHERENS_JUNCTION	0.646732	2.08806	0	0.00562426
KEGG_ENDOMETRIAL_CANCER	0.635734	2.08486	0	0.00374951
KEGG_ERBB_SIGNALING_PATHWAY	0.559004	2.02046	0	0.00709208
KEGG_PROSTATE_CANCER	0.604657	1.99698	0	0.0074376
FXR1-high phenotype
NAME	ES	NES	NOM p-val	FDR q-val
KEGG_UBIQUITIN_MEDIATED_PROTEOLYSIS	0.561091	2.11866	0	0
KEGG_BASAL_TRANSCRIPTION_FACTORS	0.615992	1.95103	0.00394477	0.0201073
KEGG_SMALL_CELL_LUNG_CANCER	0.588036	1.92357	0	0.0222156
KEGG_RENAL_CELL_CARCINOMA	0.572095	1.90273	0	0.0222555
KEGG_GLIOMA	0.570163	1.90191	0	0.0178044
FXR1-low phenotype
NAME	ES	NES	NOM p-val	FDR q-val
KEGG_LINOLEIC_ACID_METABOLISM	-0.747136	-2.12695	0	0.00155455
KEGG_ARACHIDONIC_ACID_METABOLISM	-0.548675	-1.89819	0	0.0347522
KEGG_ALPHA_LINOLENIC_ACID_METABOLISM	-0.613551	-1.8292	0.00189753	0.0581122
KEGG_RETINOL_METABOLISM	-0.568796	-1.71346	0.00943396	0.168588
KEGG_PARKINSONS_DISEASE	-0.548885	-1.6851	0.0179641	0.170746
